# Supplementary material for: Portable Rabies Virus Sequencing in Canine Rabies Endemic Countries Using the Oxford Nanopore MinION
Source: Viruses. 2020 Nov 4;12(11):1255. doi: 10.3390/v12111255 (PMC7694271; doi:10.3390/v12111255)
Supplement: Supplementary file 1 [file viruses-12-01255-s001.zip]

Archive with 5 entries (5 files):
- FigS1.pdf
- FigS2.pdf
- S1_Table.xlsx
- S2_Table.xlsx
- Supplement Legends.docx
