# Supplementary material for: Portable Rabies Virus Sequencing in Canine Rabies Endemic Countries Using the Oxford Nanopore MinION
Source: Viruses. 2020 Nov 4;12(11):1255. doi: 10.3390/v12111255 (PMC7694271; doi:10.3390/v12111255)
Supplement: Supplementary file 1 [file viruses-12-01255-s001.zip › S1_Table.xlsx]

## Sheet: Sheet1
Country	State/Province/City	Isolate	SampleID	Study	Year	Host	LN34	DFA/FAT	Reads	Mapped	Reference	N_Coverage	G_Coverage
USA	MD	A17-3565	Valid1	Validation	2017	Raccoon	Positive	Positive	51959	49915	EU311738	29000	NA
USA	MD	A17-3567	Valid2	Validation	2017	Raccoon	Positive	Positive	78253	77517	EU311738	43000	NA
USA	MD	A17-4064	Valid3	Validation	2017	Groundhog	Positive	Positive	116265	114685	EU311738	59000	NA
Georgia		A16-3193	Valid4	Validation	2016	Jackal	Positive	Positive	27273	26069	JQ944706	11000	NA
Georgia		A16-3223	Valid5	Validation	2016	Dog	Positive	Positive	47515	28227	KT728349	100	NA
Georgia		A16-3224	Valid6	Validation	2016	Dog	Positive	Positive	62970	62100	JQ944706	22000	NA
Georgia		A16-3225	Valid7	Validation	2016	Dog	Positive	Positive	57410	46656	JQ944706	9000	NA
USA	MD	A17-3565	Valid8	Validation	2017	Raccoon	Positive	Positive	1000	970	EU311738	570	NA
USA	MD	A17-3567	Valid9	Validation	2017	Raccoon	Positive	Positive	1000	987	EU311738	550	NA
USA	MD	A17-4064	Valid10	Validation	2017	Groundhog	Positive	Positive	1000	990	EU311738	500	NA
Georgia		A16-3193	Valid11	Validation	2016	Jackal	Positive	Positive	1000	952	JQ944706	410	NA
Georgia		A16-3223	Valid12	Validation	2016	Dog	Positive	Positive	1000	598	KT728349	4	NA
Georgia		A16-3224	Valid13	Validation	2016	Dog	Positive	Positive	1000	977	JQ944706	360	NA
Georgia		A16-3225	Valid14	Validation	2016	Dog	Positive	Positive	1000	801	JQ944706	155	NA
USA	AZ	A18-0744	Valid15	Validation	2018	Fox	Positive	Positive	1000	651	JQ685943	465	NA
USA	SD	A18-0019	Valid16	Validation	2018	Dog	Positive	Positive	1000	862	JQ685967	385	NA
USA	ND	A17-3972	Valid17	Validation	2017	Skunk	Positive	Positive	1000	63	JQ685967	50	NA
USA	ND	A17-3974	Valid18	Validation	2017	Bat	Positive	Positive	1000	901	JQ685947	85	NA
USA	ND	A17-3975	Valid19	Validation	2017	Skunk	Positive	Positive	1000	533	JQ685967	310	NA
USA	ND	A17-3976	Valid20	Validation	2017	Skunk	Positive	Positive	1000	977	JQ685967	220	NA
USA	FL	CDC14	Valid21	Validation	2017	Human	Positive	Positive	1000	886	JQ685905	300	NA
Haiti		A18-0735	Valid22	Validation	2018	Dog	Positive	Positive	1000	51	KX708504	10	NA
Haiti		A18-0740	Valid23	Validation	2018	Dog	Positive	Positive	1000	186	KR906790	5	NA
USA	KY	A18-0165	Valid24	Validation	2018	Fox	Positive	Positive	1000	636	JQ685944	550	NA
Haiti		A18-0735	Valid25	Validation	2018	Dog	Positive	Positive	1000	182	KR906790	100	NA
USA	AZ	A18-0744	Valid26	Validation	2018	Fox	Positive	Positive	8197	4197	JQ685943	2940	NA
USA	SD	A18-0019	Valid27	Validation	2018	Dog	Positive	Positive	16117	8406	JQ685967	3825	NA
USA	ND	A17-3972	Valid28	Validation	2017	Skunk	Positive	Positive	12579	1284	JQ685967	1125	NA
USA	ND	A17-3974	Valid29	Validation	2017	Bat	Positive	Positive	16782	11515	JQ685947	1115	NA
USA	ND	A17-3975	Valid30	Validation	2017	Skunk	Positive	Positive	15542	7019	JQ685967	4030	NA
USA	ND	A17-3976	Valid31	Validation	2017	Skunk	Positive	Positive	7979	3983	JQ685967	910	NA
USA	FL	CDC14	Valid32	Validation	2017	Human	Positive	Positive	12752	7697	JQ685905	2670	NA
Haiti		A18-0735	Valid33	Validation	2018	Dog	Positive	Positive	6817	417	KX708504	110	NA
Haiti		A18-0740	Valid34	Validation	2018	Dog	Positive	Positive	7364	601	KX708504	25	NA
USA	KY	A18-0165	Valid35	Validation	2018	Fox	Positive	Positive	9622	4341	JQ685944	3730	NA
Haiti		A18-0735	Valid36	Validation	2018	Dog	Positive	Positive	5676	619	KX708504	320	NA
USA	FL	A17-3426	Valid37	Validation	2017	Bat	Positive	Positive	500	494	JQ685905	290	NA
USA	FL	A17-3427	Valid38	Validation	2017	Bat	Positive	Positive	500	493	JQ685905	270	NA
USA	VA	A17-3889	Valid39	Validation	2017	Bat	Positive	Positive	500	464	JQ685902	320	NA
USA	VA	A17-3890	Valid40	Validation	2017	Bat	Positive	Positive	500	492	JQ685902	180	NA
USA	VA	A17-4030	Valid41	Validation	2017	Fox	Positive	Positive	500	411	EU311738	24	NA
USA	OR	A17-4049	Valid42	Validation	2017	Skunk	Positive	Positive	500	495	JQ685895	280	NA
USA	OR	A17-4050	Valid43	Validation	2017	Fox	Positive	Positive	500	500	JQ685957	255	NA
USA	OR	A17-4051	Valid44	Validation	2017	Bat	Positive	Positive	500	490	JQ685931	215	NA
USA	OR	A17-4052	Valid45	Validation	2017	Bat	Positive	Positive	500	499	JQ695925	115	NA
USA	OR	A17-4053	Valid46	Validation	2017	Bat	Positive	Positive	500	494	JQ695918	435	NA
USA	OR	A17-4054	Valid47	Validation	2017	Bat	Positive	Positive	500	499	JQ695918	230	NA
USA	CO	A17-4060	Valid48	Validation	2017	Skunk	Positive	Positive	500	370	JQ685917	110	NA
USA	FL	A17-3426	Valid49	Validation	2017	Bat	Positive	Positive	100	98	JQ685905	55	NA
USA	FL	A17-3427	Valid50	Validation	2017	Bat	Positive	Positive	100	97	JQ685905	57	NA
USA	VA	A17-3889	Valid51	Validation	2017	Bat	Positive	Positive	100	88	JQ685902	60	NA
USA	VA	A17-3890	Valid52	Validation	2017	Bat	Positive	Positive	100	98	JQ685902	45	NA
USA	VA	A17-4030	Valid53	Validation	2017	Fox	Positive	Positive	100	83	EU311738	4	NA
USA	OR	A17-4049	Valid54	Validation	2017	Skunk	Positive	Positive	100	99	JQ685895	60	NA
USA	OR	A17-4050	Valid55	Validation	2017	Fox	Positive	Positive	100	100	JQ685957	55	NA
USA	OR	A17-4051	Valid56	Validation	2017	Bat	Positive	Positive	100	97	JQ685931	44	NA
USA	OR	A17-4052	Valid57	Validation	2017	Bat	Positive	Positive	100	100	JQ695925	23	NA
USA	OR	A17-4053	Valid58	Validation	2017	Bat	Positive	Positive	100	99	JQ695918	88	NA
USA	OR	A17-4054	Valid59	Validation	2017	Bat	Positive	Positive	100	100	JQ695918	49	NA
USA	CO	A17-4060	Valid60	Validation	2017	Skunk	Positive	Positive	100	78	JQ685917	29	NA
USA	OR	A17-4050	Valid61	Validation	2017	Fox	Positive	Positive	200	200	JQ685957	110	NA
USA	FL	A17-3426	Valid62	Validation	2017	Bat	Positive	Positive	200	197	JQ685905	113	NA
Egypt		A17-4241	Valid63	Validation	2017	Dog	Positive	Positive	1000	504	KF154998	320	NA
USA	AZ	A17-4226	Valid64	Validation	2017	Skunk	Positive	Positive	1000	368	KF154998	360	NA
USA	AZ	A17-4227	Valid65	Validation	2017	Skunk	Positive	Positive	1000	104	EU311738	100	NA
USA	CO	A17-4070	Valid66	Validation	2017	Skunk	Positive	Positive	1000	404	JQ685917	130	NA
USA	PA	A18-0731	Valid67	Validation	2018	Fox	Positive	Positive	1000	544	EU311738	160	NA
India		CDC35	Valid68	Validation	2017	Human	Positive	Positive	1000	367	HE802675	110	NA
USA	GA	A17-3569	Valid69	Validation	2017	Skunk	Positive	Positive	1000	98	JQ685938	95	NA
USA	GA	A17-3735	Valid70	Validation	2017	Skunk	Positive	Positive	1000	159	JQ685938	150	NA
Vietnam	Phú Thọ	18R12	Han01	Vietnam	2018	Canine	Positive	Positive	49968	46364	MG458321	36000	370
Vietnam	Phú Thọ	18R67	Han02	Vietnam	2018	Canine	Positive	Positive	48381	47033	MG458321	40000	2700
Vietnam	Phú Thọ	18R78	Han03	Vietnam	2018	Canine	Positive	Positive	69924	68409	MG458321	31900	26600
Vietnam	Phú Thọ	18R90	Han04	Vietnam	2018	Canine	Positive	Positive	52414	47335	MG458321	21300	15600
Vietnam	Phú Thọ	18R107	Han05	Vietnam	2018	Canine	Positive	Positive	39976	24834	MG458321	11100	6400
Vietnam	Phú Thọ	18R120	Han06	Vietnam	2018	Canine	Positive	Positive	28176	15653	MG458321	5300	5500
Vietnam	Phú Thọ	18R122	Han07	Vietnam	2018	Canine	Positive	Positive	16362	11086	MG458321	5000	1000
Vietnam	Hòa Bình	17R4	Han08	Vietnam	2017	Canine	Positive	Positive	40535	39576	MG458321	7100	26600
Vietnam	Quàng Nam	17R5	Han09	Vietnam	2017	Bovine	Positive	Positive	108500	106981	MG458321	28000	75000
Vietnam	Phú Thọ	17R13	Han10	Vietnam	2017	Canine	Positive	Positive	40241	37324	MG458321	11600	4200
Vietnam	Phú Thọ	17R15	Han11	Vietnam	2017	Canine	Positive	Positive	59214	58258	MG458321	6500	46500
Vietnam	Phú Thọ	17R23	Han12	Vietnam	2017	Canine	Positive	Positive	7558	1504	MG458321	300	400
Vietnam	Phú Thọ	17R34	Han13	Vietnam	2017	Canine	Positive	Positive	29345	26603	MG458321	1900	2000
Vietnam	Phú Thọ	17R35	Han14	Vietnam	2017	Canine	Positive	Positive	5474	2207	MG458321	900	300
Vietnam	Phú Thọ	17R52	Han15	Vietnam	2017	Canine	Positive	Positive	9423	5031	MG458321	2700	400
Vietnam	Phú Thọ	17R54	Han16	Vietnam	2017	Canine	Positive	Positive	6192	4708	MG458321	600	3000
Vietnam	Phú Thọ	17R55	Han17	Vietnam	2017	Canine	Positive	Positive	47819	44781	MG458321	28000	4100
Vietnam	Phú Thọ	17R66	Han18	Vietnam	2017	Canine	Positive	Positive	50040	10068	MG458321	1300	6500
Vietnam	Phú Thọ	17R89	Han19	Vietnam	2017	Canine	Positive	Positive	19800	799	MG458321	300	200
Vietnam	Phú Thọ	17R98	Han20	Vietnam	2017	Canine	Positive	Positive	39663	4351	MG458321	1500	1700
Vietnam	Phú Thọ	17R151	Han21	Vietnam	2017	Canine	Positive	Positive	71055	70292	MG458321	21200	45000
Guatemala	Rabinal, Baja Verapaz	18010012	Guat01	Guatemala	2018	Bovine	Negative	NT	734	3	KF656696,KF656698	0	0
Guatemala	San Miguel Chijac , Baja Verapaz	18020165	Guat02	Guatemala	2018	Bovine	Negative	NT	3200	15	KF656696,KF656698	2	1
Guatemala	Salama, Baja Verapaz	18050972	Guat03	Guatemala	2018	Bovine	Negative	NT	669	1	KF656696,KF656698	0	0
Guatemala	Salama, Baja Verapaz	18040626	Guat04	Guatemala	2018	Bovine	Negative	NT	21751	21	KF656696,KF656698	2	1
Guatemala	Mataquescuintla, Jalapa	1407	Guat05	Guatemala	2018	Bovine	Positive	NT	2916	57	KF656696,KF656698	30	3
Guatemala	San Luis, Petén	1501120-02	Guat06	Guatemala	2018	Bovine	Positive	NT	2798	116	KF656696,KF656698	57	26
Guatemala	Granados, Baja Verapaz	17060934	Guat07	Guatemala	2018	Bovine	Positive	NT	821	6	KF656696,KF656698	2	2
Guatemala	Retalhuleu , Retalhuleu	18040772	Guat08	Guatemala	2018	Bovine	Negative	NT	1145	4	KF656696,KF656698	1	0
Guatemala	San Lucas Toliman , Solola	17122150	Guat09	Guatemala	2018	Bovine	Negative	NT	1457	3	KF656696,KF656698	0	0
Guatemala	Granados , Baja Verapaz	160818HO	Guat10	Guatemala	2018	Bovine	Positive	NT	1493	12	KF656696,KF656698	3	0
Guatemala	El Progreso, Jutiapa	18081595	Guat11	Guatemala	2018	Bovine	Negative	NT	1500	11	KF656696,KF656698	0	0
Guatemala	La Libertad, Petén	18041395	Guat12	Guatemala	2018	Bovine	Negative	NT	534	3	KF656696,KF656698	0	0
Guatemala	Quesada, Jutiapa	18040774	Guat13	Guatemala	2018	Bovine	Positive	NT	994	27	KF656696,KF656698	5	7
Guatemala	La Libertad, Petén	No.3 Peten	Guat14	Guatemala	2018	Bovine	Positive	NT	946	272	KF656696,KF656698	67	130
Guatemala	San Luis, Petén	No.5 Peten	Guat15	Guatemala	2018	Bovine	Positive	NT	661	8	KF656696,KF656698	1	2
Guatemala	Poptun, Peten	No.4 Peten	Guat16	Guatemala	2018	Bovine	Positive	NT	3817	24	KF656696,KF656698	6	4
Guatemala	Totonicapan	CV11	Guat17	Guatemala	2018	Canine	Positive	NT	727	10	KF656696,KF656698	1	1
Guatemala	Totonicapan	No.12+	Guat18	Guatemala	2018	Canine	Positive	NT	1081	95	KF656696,KF656698	63	1
Guatemala	Quiche	N11+	Guat19	Guatemala	2018	Canine	Positive	NT	1580	29	KF656696,KF656698	10	0
Guatemala	Huehuetenango	2	Guat20	Guatemala	2018	Bovine	Positive	NT	11860	6680	KF656696,KF656698	360	443
Guatemala	Granados Baja Verapaz	18061319	Guat21	Guatemala	2018	Bovine	Negative	NT	881	4	KF656696,KF656698	0	0
Guatemala	Huehuetenango	93	Guat22	Guatemala	2018	Canine	Negative	NT	2523	3	KF656696,KF656698	0	1
Guatemala	San Luis, Petén	No.2 Peten	Guat23	Guatemala	2018	Bovine	Indeterminate	NT	1401	11	KF656696,KF656698	1	1
Guatemala	San Lucas Toliman, Solola	17122150	Guat24	Guatemala	2018	Bovine	Negative	NT	2842	4	KF656696,KF656698	0	1
Guatemala	Coban	P217-15	Guat25	Guatemala	2018	Bovine	Positive	NT	3563	95	KF656696,KF656698	30	27
Kenya	Nakuru	Ca020/18	Kenya01	Kenya	2018	Caprine	Positive	NT	21917	4602	KR906743	18	1000
Kenya	Kisumu	Z0826363	Kenya13	Kenya	2018	Canine	Positive	NT	22398	9549	KP723638	450	1000
Kenya	Nakuru	Bovine5	Kenya25	Kenya	2018	Bovine	Negative	NT	25975	98	KR906743	20	12
Kenya	Nakuru	Bovine2	Kenya37	Kenya	2018	Bovine	Indeterminate	NT	2264	89	KR906743	12	19
Kenya	Nakuru	Bovine3	Kenya49	Kenya	2018	Bovine	Negative	NT	4823	76	KR906743	7	11
Kenya	Nakuru	Bovine4	Kenya61	Kenya	2018	Bovine	Positive	NT	1673	53	KR906743	28	5
Kenya	Makueni	201110175	Kenya73	Kenya	2018	Bovine	Positive	NT	5813	1227	KR906743	80*	80*
Kenya	Nakuru	Bovine1	Kenya85	Kenya	2018	Bovine	Positive	NT	10356	6996	KR906743	1600	450
Kenya	Siaya	Z08151242	Kenya02	Kenya	2018	Bovine	Positive	NT	41414	222	KR906743	27	100*
Kenya	Siaya	2011100180	Kenya14	Kenya	2018	Canine	Negative	NT	36436	95	KR906743	19	9
Kenya	Siaya	Z08151240	Kenya38	Kenya	2018	Canine	Negative	NT	1736	41	KR906743	5	6
Kenya	Kericho	M001	Kenya50	Kenya	2018	Feline	Negative	NT	3590	72	KR906743	18	9
Kenya	Kisumu	C012	Kenya62	Kenya	2018	Canine	Negative	NT	6258	52	KR906743	6	3
Kenya	Makueni	Z0083186	Kenya74	Kenya	2018	Bovine	Positive	NT	51769	43502	KR906743	2100	2600
Kenya	Kisumu	2011100186	Kenya86	Kenya	2018	Canine	Positive	NT	15788	5763	KP723638	350	100*
Kenya	Makueni	2011100176	Kenya03	Kenya	2018	Bovine	Positive	NT	20944	17209	KR906743	55*	1200
Kenya	Siaya	Z0826364	Kenya15	Kenya	2018	Bovine	Positive	NT	3698	1057	KP723638	100*	100*
Kenya	Siaya	Z0828879	Kenya27	Kenya	2018	Human	Positive	NT	2166	47	KR906743	6	6
Kenya	Kericho	M009/18	Kenya39	Kenya	2018	Feline	Positive	NT	32369	24704	KR906743	4900	2200
Kenya	Kericho	B397/18	Kenya51	Kenya	2018	Bovine	Positive	NT	33761	9815	KR906743	5400	2000
Kenya	Siaya	Z0826752	Kenya63	Kenya	2018	Bovine	Positive	NT	59924	40238	KP723638	800	800
Kenya	Siaya	Z0826751	Kenya75	Kenya	2018	Bovine	Positive	NT	11232	6936	KP723638	400*	4900*
Kenya	Siaya	Z0829044	Kenya87	Kenya	2018	Bovine	Negative	NT	10233	59	KR906743	12	9
Kenya	Siaya	Z0826361	Kenya04	Kenya	2018	Ovine	Positive	NT	59208	27324	KP723638	3000	180
Kenya	Kericho	C001/18	Kenya16	Kenya	2018	Canine	Negative	NT	63407	198	KR906743	41	22
Kenya	Siaya	Z0826447	Kenya28	Kenya	2018	Canine	Positive	NT	29479	9002	KP723638	3500	200
Kenya	Siaya	Z0826253	Kenya40	Kenya	2018	Human	Positive	NT	7115	121	KR906743	20	18
Kenya	Kisumu	Z018151377	Kenya52	Kenya	2018	Canine	Positive	NT	43755	15021	KP723638	1600	1100
India	Goa	GOA-A 01.01.2017	Goa1	India	2017	Canine	NT	Positive	14438	4794	AY956319,EF437215	500	3800
India	Goa	GOA-A 01.05.2017	Goa2	India	2017	Canine	NT	Positive	18505	4621	AY956319,EF437215	900	3000
India	Goa	GOA-A 02.01.2018	Goa3	India	2018	Canine	NT	Positive	21333	9160	AY956319,EF437215	3500	4900
India	Goa	GOA-A 02.01.2017	Goa4	India	2017	Canine	NT	Positive	7253	751	AY956319,EF437215	65	200
India	Goa	GOA-A 02.03.2017	Goa5	India	2017	Canine	NT	Positive	25018	140	AY956319,EF437215	28	60
India	Goa	GOA-A 03.02.2018	Goa6	India	2018	Canine	NT	Positive	14936	6624	HE802676,EF437215	3500	2000
India	Goa	GOA-A 04.01.2018	Goa7	India	2018	Canine	NT	Positive	22674	12026	HE802676,EF437215	7500	3200
India	Karnataka	GOA-A 04.03.2018	Goa8	India	2018	Canine	NT	Positive	22965	12812	AY956319,EF437215	4600	4500
India	Goa	GOA-A 04.03.2017	Goa9	India	2017	Canine	NT	Positive	12706	66	AY956319,EF437215	2	20
India	Goa	GOA-A 05.01.2017	Goa10	India	2017	Canine	NT	Positive	42037	726	HE802676,EF437215	33	540
India	Goa	GOA-A 05.04.2018	Goa11	India	2018	Canine	Positive	Positive	9896	4443	AY956319,EF437215	1900	1400
India	Goa	GOA-A 05.05.2017	Goa12	India	2017	Feline	Positive	Positive	12851	4274	AY956319,EF437215	430	3300
India	Goa	GOA-A 05.09.2017	Goa13	India	2017	Canine	NT	Positive	18021	12257	AY956319,EF437215	6800	4500
India	Goa	GOA-A 06.03.2017	Goa14	India	2017	Feline	Positive	Positive	41542	2859	AY956319,EF437215	540	1700
India	Goa	GOA-A 06.04.2017	Goa15	India	2017	Canine	NT	Positive	24933	5030	AY956319,EF437215	640	3700
India	Goa	GOA-A 06.06.2017	Goa16	India	2017	Canine	NT	Positive	19683	6253	AY956319,EF437215	1900	2200
India	Goa	GOA-A 06.11.2017	Goa17	India	2017	Canine	NT	Positive	17221	7613	AY956319,EF437215	3200	2900
India	Goa	GOA-A 07.02.2017	Goa18	India	2017	Canine	NT	Positive	13075	397	HE802676,EF437215	8	240
India	Goa	GOA-A 08.06.2018	Goa19	India	2018	Canine	NT	Positive	27210	8738	HE802676,EF437215	6700	1300
India	Goa	GOA-A 08.11.2017	Goa20	India	2017	Canine	NT	Positive	13684	2069	AY956319,EF437215	1500	150
India	Goa	GOA-A 09.01.2018	Goa21	India	2018	Canine	NT	Positive	36471	22365	AY956319,EF437215	13000	5700
India	Goa	GOA-A 09.01.2017	Goa22	India	2017	Canine	NT	Positive	21962	5003	HE802676,EF437215	1800	2500
India	Goa	GOA-A 10.01.2018	Goa23	India	2018	Canine	NT	Positive	17911	10008	HE802676,EF437215	4300	4800
India	Goa	GOA-A 10.01.2017	Goa24	India	2017	Canine	NT	Positive	21118	45	AY956319,EF437215	1	17
India	Rajasthan	GOA-A 10.03.2017	Goa25	India	2017	Canine	NT	Positive	21441	3339	KF154996,EF437215	100	2000
India	Goa	GOA-A 10.05.2018	Goa26	India	2018	Canine	Positive	Positive	20621	8280	AY956319,EF437215	3600	3500
India	Goa	GOA-A 10.08.2017	Goa27	India	2017	Canine	Positive	Positive	16640	7080	AY956319,EF437215	3000	2900
India	Goa	GOA-A 11.01.2017	Goa28	India	2017	Canine	NT	Positive	28407	3089	AY956319,EF437215	1800	680
India	Goa	GOA-A 11.09.2017	Goa29	India	2017	Canine	Positive	Positive	12289	6428	AY956319,EF437215	100	5400
India	Goa	GOA-A 11.10.2016	Goa30	India	2016	Canine	NT	Positive	15070	577	AY956319,EF437215	20	110
India	Goa	GOA-A 11.12.2016	Goa31	India	2016	Bovine	Positive	Positive	25705	6809	AY956319,EF437215	1700	4200
India	Goa	GOA-A 12.12.2016	Goa32	India	2016	Canine	NT	Positive	25973	1444	HE802676,EF437215	1040	80
India	Goa	GOA-A 13.02.2017	Goa33	India	2017	Canine	NT	Positive	14867	4379	AY956319,EF437215	1940	1700
India	Goa	GOA-A 13.10.2016	Goa34	India	2016	Canine	NT	Positive	38892	528	AY956319,EF437215	50	300
India	Goa	GOA-A 14.06.2017	Goa35	India	2017	Canine	NT	Positive	20011	4801	AY956319,EF437215	32	2800
India	Goa	GOA-A 14.09.2017	Goa36	India	2017	Canine	NT	Positive	21819	11747	AY956319,EF437215	4600	6000
India	Goa	GOA-A 14.11.2016	Goa37	India	2016	Canine	NT	Positive	15491	2436	AY956319,EF437215	65	1200
India	Goa	GOA-A 15.10.2016	Goa38	India	2016	Canine	NT	Positive	23836	8255	AY956319,EF437215	750	6800
India	Goa	GOA-A 15.11.2017	Goa39	India	2017	Canine	NT	Positive	15741	7449	AY956319,EF437215	2400	3400
India	Maharashtra	GOA-A 16.02.2018	Goa40	India	2018	Canine	Positive	Positive	25305	10589	AY956319,EF437215	6300	3000
India	Goa	GOA-A 16.05.2017	Goa41	India	2017	Canine	NT	Positive	21286	8726	AY956319,EF437215	7300	760
India	Goa	GOA-A 16.07.2017	Goa42	India	2017	Canine	NT	Positive	9213	58	HE802676,EF437215	4	14
India	Goa	GOA-A 16.11.2017	Goa43	India	2017	Canine	NT	Positive	7926	4088	AY956319,EF437215	700	2900
India	Goa	GOA-A 16.11.2016	Goa44	India	2016	Canine	NT	Positive	31230	1277	AY956319,EF437215	170	700
India	Goa	GOA-A 17.01.2018	Goa45	India	2018	Bovine	Positive	Positive	4696	914	HE802676,EF437215	500	121
India	Goa	GOA-A 17.03.2018	Goa46	India	2018	Canine	NT	Positive	22894	11138	AY956319,EF437215	6000	4200
India	Goa	GOA-A 18.04.2017	Goa47	India	2017	Canine	NT	Positive	12746	3823	AY956319,EF437215	90	3200
India	Goa	GOA-A 18.12.2017	Goa48	India	2017	Jackal	Positive	Positive	26552	831	HE802676,EF437215	20	710
India	Goa	GOA-A 19.02.2018	Goa49	India	2018	Canine	NT	Positive	18847	7473	AY956319,EF437215	440	6300
India	Goa	GOA-A 20.04.2017	Goa50	India	2017	Canine	Negative	Positive	62	0	NA	0	0
India	Goa	GOA-A 21.01.2018	Goa51	India	2018	Canine	Positive	Positive	6624	2988	AY956319,EF437215	900	1300
India	Goa	GOA-A 21.09.2017	Goa52	India	2017	Canine	NT	Positive	22655	12271	AY956319,EF437215	5000	4800
India	Goa	GOA-A 21.10.2016	Goa53	India	2016	Canine	NT	Positive	26750	8446	AY956319,EF437215	1900	4600
India	Goa	GOA-A 22.03.2017	Goa54	India	2017	Canine	NT	Positive	10238	1904	AY956319,EF437215	2	1500
India	Goa	GOA-A 22.04.2018	Goa55	India	2018	Canine	NT	Positive	17952	4575	AY956319,EF437215	3000	1020
India	Goa	GOA-A 22.05.2017	Goa56	India	2017	Canine	NT	Positive	11487	1866	AY956319,EF437215	150	600
India	Goa	GOA-A 22.10.2016	Goa57	India	2016	Canine	NT	Positive	19033	3532	AY956319,EF437215	250	2100
India	Goa	GOA-A 22.12.2017	Goa58	India	2017	Canine	NT	Positive	23234	6930	AY956319,EF437215	430	5600
India	Goa	GOA-A 23.01.2018	Goa59	India	2018	Canine	NT	Positive	18527	8227	AY956319,EF437215	4000	3000
India	Goa	GOA-A 23.08.2017	Goa60	India	2017	Canine	Positive	Positive	19495	2021	AY956319,EF437215	14	1600
India	Goa	GOA-A 24.01.2017	Goa61	India	2017	Canine	NT	Positive	26866	5057	AY956319,EF437215	32	4600
India	Goa	GOA-A 24.05.2018	Goa62	India	2018	Canine	NT	Positive	18759	8765	AY956319,EF437215	3200	3800
India	Goa	GOA-A 24.06.2017	Goa63	India	2017	Canine	NT	Positive	19009	2955	AY956319,EF437215	380	2200
India	Goa	GOA-A 24.09.2017	Goa64	India	2017	Bovine	Positive	Positive	18973	3416	HE802676,EF437215	2700	370
India	Goa	GOA-A 24.10.2016	Goa65	India	2016	Canine	NT	Positive	13207	59	AY956319,EF437215	2	21
India	Goa	GOA-A 25.04.2017	Goa66	India	2017	Canine	NT	Positive	19788	4567	AY956319,EF437215	630	3000
India	Goa	GOA-A 25.10.2017	Goa67	India	2017	Canine	Positive	Positive	22650	11594	AY956319,EF437215	4700	4400
India	Goa	GOA-A 25.11.2017	Goa68	India	2017	Canine	Positive	Positive	14312	2659	KF154996,EF437215	140	1300
India	Goa	GOA-A 26.02.2018	Goa69	India	2018	Canine	NT	Positive	24621	8084	HE802676,EF437215	3600	3800
India	Goa	GOA-A 26.04.2018	Goa70	India	2018	Canine	NT	Positive	31064	7119	AY956319,EF437215	6100	170
India	Goa	GOA-A 26.05.2017	Goa71	India	2017	Canine	NT	Positive	40703	1872	AY956319,EF437215	490	1100
India	Goa	GOA-A 26.09.2016	Goa72	India	2016	Canine	NT	Positive	31710	7125	AY956319,EF437215	230	5600
India	Goa	GOA-A 26.12.2016	Goa73	India	2016	Canine	NT	Positive	14434	2348	AY956319,EF437215	55	150
India	Goa	GOA-A 27.02.2018	Goa74	India	2018	Canine	Positive	Positive	20876	8906	AY956319,EF437215	8100	270
India	Goa	GOA-A 28.09.2017	Goa75	India	2017	Canine	NT	Positive	9633	4302	AY956319,EF437215	250	2900
India	Goa	GOA-A 29.03.2017	Goa76	India	2017	Canine	NT	Positive	16304	7828	AY956319,EF437215	640	5600
India	Goa	GOA-A 29.07.2017	Goa77	India	2017	Canine	NT	Positive	22979	2042	AY956319,EF437215	20	1500
India	Goa	GOA-A 30.01.2018	Goa78	India	2018	Canine	NT	Positive	23561	10322	HE802676,EF437215	7700	1600
India	Goa	GOA-A 30.07.2017	Goa79	India	2017	Canine	NT	Positive	18537	5174	AY956319,EF437215	280	4160
India	Goa	GOA-A 30.11.2016	Goa80	India	2016	Canine	NT	Positive	32895	428	AY956319,EF437215	250	56
India	Goa	GOA-A 30.12.2016	Goa81	India	2016	Canine	NT	Positive	35935	2333	AY956319,EF437215	350	1000
India	Goa	GOA-A 31.08.2017	Goa82	India	2017	Canine	NT	Positive	15949	6164	AY956319,EF437215	3700	1000
India	Goa	GOA-B 04.03.2018	Goa83	India	2018	Canine	NT	Positive	29356	14021	AY956319,EF437215	4600	6300
India	Goa	GOA-B 04.03.2017	Goa84	India	2017	Canine	Positive	Positive	16907	3756	AY956319,EF437215	19	2900
India	Goa	GOA-B 05.06.2017	Goa85	India	2017	Canine	NT	Positive	12147	862	AY956319,EF437215	13	550
India	Goa	GOA-B 06.06.2017	Goa86	India	2017	Canine	NT	Positive	39386	8818	AY956319,EF437215	1400	5200
India	Goa	GOA-B 10.01.2017	Goa87	India	2017	Canine	Positive	Positive	18166	7057	AY956319,EF437215	550	5600
India	Goa	GOA-B 10.03.2017	Goa88	India	2017	Canine	NT	Positive	6587	365	AY956319,EF437215	34	18
India	Goa	GOA-B 11.09.2017	Goa89	India	2017	Canine	NT	Positive	13233	7991	AY956319,EF437215	3450	2700
India	Goa	GOA-B 12.02.2017	Goa90	India	2017	Canine	NT	Positive	30903	156	AY956319,EF437215	23	80
India	Goa	GOA-B 15.11.2017	Goa91	India	2017	Canine	NT	Positive	16943	6349	AY956319,EF437215	2700	2000
India	Goa	GOA-B 15.12.2017	Goa92	India	2017	Canine	NT	Positive	18645	9176	AY956319,EF437215	2900	5300
India	Goa	GOA-B 16.03.2017	Goa93	India	2017	Canine	NT	Positive	23004	1500	AY956319,EF437215	900	140
India	Goa	GOA-B 17.01.2018	Goa94	India	2018	Canine	NT	Positive	9884	814	AY956319,EF437215	50	480
India	Goa	GOA-B 18.04.2017	Goa95	India	2017	Canine	NT	Positive	20824	5421	AY956319,EF437215	100	3700
India	Goa	GOA-B 19.05.2017	Goa96	India	2017	Canine	NT	Positive	22251	5521	AY956319,EF437215	1200	3100
India	Goa	GOA-B 21.10.2016	Goa97	India	2016	Canine	NT	Positive	19210	1579	HE802676,EF437215	12	100
India	Goa	GOA-B 22.03.2017	Goa98	India	2017	Canine	NT	Positive	17259	2153	AY956319,EF437215	27	1600
India	Goa	GOA-B 26.10.2016	Goa99	India	2016	Canine	NT	Positive	17050	190	AY956319,EF437215	15	130
India	Goa	GOA-B 29.12.2016	Goa100	India	2016	Canine	NT	Positive	18922	1631	HE802676,EF437215	980	335
India	Goa	GOA-C 16.03.2017	Goa101	India	2017	Canine	NT	Positive	21498	2290	AY956319,EF437215	6	1500
India	Goa	GOA-C 19.05.2017	Goa102	India	2017	Canine	NT	Positive	36402	130	AY956319,EF437215	50	50
India	Goa	GOA-C 26.10.2016	Goa103	India	2016	Canine	NT	Positive	7279	80	AY956319,EF437215	11	30
India	Goa	GOA-D 12.01.2017	Goa104	India	2017	Canine	NT	Positive	9465	814	AY956319,EF437215	20	390
