# Supplementary material for: Portable Rabies Virus Sequencing in Canine Rabies Endemic Countries Using the Oxford Nanopore MinION
Source: Viruses. 2020 Nov 4;12(11):1255. doi: 10.3390/v12111255 (PMC7694271; doi:10.3390/v12111255)
Supplement: Supplementary file 1 [file viruses-12-01255-s001.zip › S2_Table.xlsx]

## Sheet: Sheet1
				50 samples/run	20 samples/run	1 sample/run
Reagent	Catalog	Reactions	Price	Price/sample	Price/sample	Price/sample
Direct-zol RNA Miniprep	R2053	200	770	3.85	3.85	3.85
AMV Reverse Transcriptase	M5108	200	291	1.455	1.455	1.455
LA Taq DNA polymerase with GC buffers	RR02AG	125	153	1.224	1.224	1.224
			Total:	6.529	6.529	6.529
LA Taq DNA polymerase with GC buffers	RR02AG	125	153	1.224	1.224	0
PCR Barcoding Expansion 1-96	EXP-PBC096	1920	1700	0.885417	0.885417	0
Ligation Sequencing Kit	SQK-LSK108	6	599	1.99667	4.99167	99.8333
AMPure XP	A63882	22500	6200	0.275556	0.275556	0.275556
NEBNext Quick T4 DNA Ligase	E6056S	20	312	0.312	0.78	15.6
NEBNext Ultra II End Repair/dA-Tailing Module	E7546S	24	250	0.208333	0.520833	10.4167
Flow cell-bulk	R9.4.1	1	500	10	25	500
			Total:	14.902	33.6775	626.126
